# Supplementary material for: Efficacy of Baduanjin for obesity and overweight: a systematic review and meta-analysis
Source: Front Endocrinol (Lausanne). 2024 Jun 11;15:1338094. doi: 10.3389/fendo.2024.1338094 (PMC11196404; doi:10.3389/fendo.2024.1338094)
Supplement: Supplementary file 8 [file Table_1.xlsx]

## Sheet: （BW)
Number	Author Year	Number of participants	data
			pre-experimental	pre-control	post-experimental	post-control
NO.1	Yan Jiang 2020	experimental:12control:11	64.76±11.17	57.38±7.33	66.04±11.23	59.55±7.31
NO.2	Tao Liu 2018	experimental:20 control:20	63.51±6.68	63.25±6.25	63.28±5.15	64.91±5.79
NO.3	Yan Rao2020	experimental:16 control:16	84.9±9.563	null	82.1±8.050	null
NO.4	Dawei Zhang 2023	experimental:34 control:34	95.37±7.31	95.28±8.34	91.85±6.50	95.16±8.18
NO.5	Xiaoqiang Zhang 2008	experimental:13 control:10	66.7士4.45	65.4±5.08	66.2±5.06	65.7±5.66
NO.6	Zhongsun Yu2017	experimental:23 control:23	74.18±3.79	74.02±4.81	66.07±4.68	74.48±6.50
NO.7	Dongming Jia 2022	experimental:18 control:18	76.50±8.07	78.00±6.99	71.10±7.62	81.60±6.32
NO.8	Ning Wang2019	experimental:34 control:34	88.46±7.84	89.97±7.74	78.44±7.14	82.82±7.79
NO.9	Biqi Pan2013	experimental:32 control:32	82.09±4.99	80.87±5.23	74.09±6.55	76.43±7.33
NO.10	Yong Zhou2013	experimental:10 control:10	67.8±5.0	71.5±6.2	64.9±4.7	70.1±6.7

## Sheet: （BMI)
Number	Author Year	Number of participants	data
			pre-experimental	pre-control	post-experimental	post-control
NO.1	Tao Liu 2018	experimental:20 control:20	30.15±1.2	29.84±1.7	29.96±1.2	29.54±13.8
NO.2	Dongming Jia 2022	experimental:18 control:18	26.6±1.61	27.9±2.74	25.6±1.17	28.6±2.74
NO.3	Yan Jiang 2020	experimental:12control:11	25.76±3.41	22.92±2.47	25.79±3.28	23.81±2.58
NO.4	Zhongsun Yu 2017	experimental:23 control:23	28.66±0.97	28.56±1.16	25.10±1.78	28.26±1.74
NO.5	Dawei Zhang 2023	experimental:34 control:34	32.12±3.00	32.59±3.07	30.33±3.18	32.38±2.99
NO.6	Yong Zhou 2013	experimental:10 control:10	27.4±3.4	28.3±3.1	24.7±2.8	27.2±2.6
NO.7	Biqi Pan 2013	experimental:32 control:32	30.43±1.70	29.87 + 1.75	26.53±1.93	27.68±2.27
NO.8	Ning Wang 2019	experimental:34 control:34	30.24±1.00	29.82±1.99	26.83±1.3	27.43±1.11

## Sheet: (WC)
Number	Author Year	Number of participants	data
			pre-experimental	pre-control	post-experimental	post-control
NO.1	Dongming Jia 2022	experimental:18 control:18	93.9±6.26	96.3±6.69	90.8±4.18	97.8±6.67
NO.2	Tao Liu 2018	experimental:20 control:20	83.76±6.3	82.15±5.1	80.32±4.4	84.27±6.21
NO.3	Zhongsun Yu 2017	experimental:23 control:23	85.03±2.28	84.37±2.72	74.40±3.55	83.20±2.89
NO.4	Xiaoqiang Zhang 2008	experimental:13 control:10	88.3±9.02	86.7±6.89	87.4±8.86	86.4±7.42
NO.5	Biqi Pan2013	experimental:32 control:32	91.03±4.32	91.09±4.53	80.43±7.04	83.15±5.32
NO.6	Ning Wang2019	experimental:34 control:34	95.99±5.60	95.56±4.71	86.25±6.49	89.19±5.27
NO.7	Dawei Zhang2023	experimental:34 control:34	106.49±6.98	106.44±9.59	104.03±6.98	106.08±9.72

## Sheet: (HC)
Number	Author Year	Number of participants	data
			pre-experimental	pre-control	post-experimental	post-control
NO.1	Dongming Jia 2022	experimental:18 control:18	106.7±8.92	107.3±9.56	102.5±8.61	108.7±9.24
NO.2	Zhongsun Yu2017	experimental:23 control:23	94.82±2.93	95.40±2.17	87.64±3.83	94.90±2.76
NO.3	Tao Liu 2018	experimental:20 control:20	99.78±3.63	100.24±4.58	98.43±3.28	99.92±5.62
NO.4	Dawei Zhang 2023	experimental:34 control:34	115.71±5.69	115.13±8.17	113.90±5.68	115.02±8.24
NO.5	Biqi Pan2013	experimental:32 control:32	103.40±5.19	102.68±4.43	93.65±3.14	95.75±3.79
NO.6	Ning Wang 2019	experimental:34 control:34	105.77±4.34	105.23±4.17	100.62±6.04	101.39±7.79

## Sheet: （WHR)
Number	Author Year	Number of participants	data
			pre-experimental	pre-control	post-experimental	post-control
NO.1	Tao Wang 2018	experimental:20 control:20	0.82±0.03	0.83±0.02	0.78±0.02	0.82±0.05
NO.2	Zhongsun Yu 2017	experimental:23 control:23	0.90±0.03	0.88±0.03	0.82±0.02	0.85±0.03
NO.3	Biqi Yu 2013	experimental:32 control:32	0.88±0.05	0.87±0.05	0.82±0.03	0.84±0.04
NO.4	Ning Wang 2019	experimental:34 control:34	0.908±0.054	0.908±0.036	0.858±0.056	0.88±0.04
