# Supplementary material for: Efficacy of Baduanjin for obesity and overweight: a systematic review and meta-analysis
Source: Front Endocrinol (Lausanne). 2024 Jun 11;15:1338094. doi: 10.3389/fendo.2024.1338094 (PMC11196404; doi:10.3389/fendo.2024.1338094)
Supplement: Supplementary file 9 [file Table_2.xlsx]

## Sheet: Sheet1
Number	Author	Year	Baseline comparability	Random allocation method	Allocation scheme hiding	Blinding method	Integrity of the resulting data	Selectively report research findings	Other sources of bias
NO.1	Xiaoqiang Zhang	2008	√	RCT (but does not describe random allocation method)	Not detailed	Not mentioned	√	√	√
NO.2	Yan Jiang	2020	√	RCT (but does not describe random allocation method)	Not detailed	Blinding method	√	√	√
NO.3	Dawei Zhang	2023	√	RCT(Table of random numbers)	Not detailed	Not mentioned	√	√	√
NO.4	Yan Rao	2020	√	RCT (but does not describe random allocation method)	Not detailed	Not mentioned	√	√	√
NO.5	Zhongsun Yu	2017	√	RCT (but does not describe random allocation method)	Not detailed	Not mentioned	√	√	√
NO.6	Tao Liu	2018	√	RCT (but does not describe random allocation method)	Not detailed	Not mentioned	√	√	√
NO.7	Dongming Jia	2022	√	RCT (but does not describe random allocation method)	Not detailed	Not mentioned	√	√	√
NO.8	Ning Wang	2019	√	RCT(Table of random numbers)	Not detailed	Not mentioned	√	√	√
NO.9	Biqi Pan	2013	√	RCT (but does not describe random allocation method)	Not detailed	Not mentioned	√	√	√
NO.10	Yong Zhou	2013	√	RCT (but does not describe random allocation method)	Not detailed	Not mentioned	√	√	√
